# Supplementary material for: Exploration of combined factors related to quality of life after knee replacement surgery
Source: PLoS One. 2025 May 7;20(5):e0323007. doi: 10.1371/journal.pone.0323007 (PMC12057852; doi:10.1371/journal.pone.0323007)
Supplement: S1 Data — (XLSX) [file pone.0323007.s001.xlsx]

## Sheet: Sheet1
No	Bilateral replacement_group	ope_AGE	Age_group	Ope_BMI	BMI_group	Preoperative WOMAC Pain	Pain_group	Preoperative WOMAC stiffness	stiffness_group	Preoperative WOMAC physical function	Function_group	Preoperative CESD	Depression_group	chair stand test(30)	standing group	Charlson index	Comorbidity	Preopeoperative SF12 PCS	preoperative PCS_group	Preopeoperative SF12 MCS	preoperative MCS_group	Postoperative 1year SF12 PCS	postoperative 1year PCS_group	Postoperative 1year SF12 MCS	postoperative highyear MCS_group	Postoperative 2year SF12 PCS	postoperative 2year PCS_group	Postoperative 2year SF12 MCS	postoperative 2year MCS_group
1	no	63	old	25.8	bmi_low	0	pain_low	0	stiffness_low	0	function_low	4	low	7.985	standing_good	0	no	57.75	high	47.52	low	42.29	low	66.76	high	38.36	low	66.37	high
2	no	70	old	26.9	bmi_low	0	pain_low	0	stiffness_low	0	function_low	7	low	10.095	standing_good	0	no	51.57	high	61.12	high	55.87	high	49.02	low	50.89	high	59.71	high
3	no	69	old	34.1	bmi_high	1	pain_low	1	stiffness_low	3.2	function_low	3	low	12.735	standing_bad	0	no	56.15	high	57.16	high	51.29	high	58.72	high	54.23	high	34.73	low
4	no	53	young	22.8	bmi_low	2	pain_low	3	stiffness_high	0	function_low	0	low	8.835	standing_good	0	no	51.29	high	59.19	high	37.05	low	57.79	high	57.76	high	57.06	high
5	no	78	old	25	bmi_low	7	pain_high	6	stiffness_high	37.2	function_high	1	low	12.315	standing_bad	1	yes	53.46	high	57.33	high	53.46	high	57.33	high	48.47	low	62.27	high
6	no	66	old	31.8	bmi_high	1	pain_low	3	stiffness_high	1.1	function_low	26	high	9.985	standing_good	0	no	54.92	high	54.22	high	43.75	low	60.6	high	49	low	57.74	high
7	no	56	young	30.3	bmi_high	8	pain_high	4	stiffness_high	27.6	function_high	1	low	8.135	standing_good	0	no	31.73	low	62.56	high	41.5	low	47.51	low	53.37	high	42.39	low
8	no	54	young	31.9	bmi_high	0	pain_low	0	stiffness_low	0	function_low	1	low	7.99	standing_good	0	no	44.01	low	62.82	high	52.91	high	58.15	high	30.08	low	42.86	low
9	no	46	young	32.8	bmi_high	5	pain_high	3	stiffness_high	4	function_low	1	low	10.43	standing_good	0	no	48.41	low	59.54	high	46.29	low	57.93	high	25.61	low	62.67	high
10	no	66	old	32	bmi_high	3	pain_low	1	stiffness_low	6.4	function_low	0	low	10.465	standing_good	1	yes	50.22	high	58.32	high	48.6	low	58.89	high	34.28	low	60.21	high
11	no	53	young	29.1	bmi_low	4	pain_high	3	stiffness_high	24.4	function_high	6	low	10.155	standing_good	0	no	46.02	low	55.54	high	50.05	high	52.41	high	40.85	low	47.24	low
12	no	49	young	27.9	bmi_low	8	pain_high	4	stiffness_high	22	function_high	12	low	8.61	standing_good	1	yes	54.59	high	49.29	low	51.02	high	59.26	high	33.01	low	44.7	low
13	no	74	old	27.3	bmi_low	0	pain_low	0	stiffness_low	0	function_low	1	low	11.58	standing_bad	0	no	45.09	low	63.24	high	50.26	high	46.56	low	38.46	low	42.68	low
14	no	76	old	24.2	bmi_low	8.8	pain_high	2	stiffness_low	29	function_high	3	low	17.03	standing_bad	0	no	30.66	low	67.91	high	39.85	low	65.76	high	39.56	low	63.39	high
15	no	55	young	20	bmi_low	4	pain_high	3	stiffness_high	17	function_high	5	low	8.355	standing_good	0	no	52.64	high	55.76	high	56.15	high	57.16	high	57.49	high	54.2	high
16	no	52	young	26.6	bmi_low	0	pain_low	0	stiffness_low	0	function_low	11	low	13.2	standing_bad	0	no	55.55	high	40.28	low	53.97	high	52.82	high	44.15	low	59.54	high
17	no	78	old	26.5	bmi_low	0	pain_low	2	stiffness_low	8.5	function_low	2	low	12.25	standing_bad	0	no	49.95	low	61.68	high	50.04	high	49.41	low	42.78	low	56.67	high
18	no	73	old	24.5	bmi_low	5	pain_high	2	stiffness_low	14	function_high	0	low	12.94	standing_bad	0	no	57.24	high	51.64	high	45.76	low	61.8	high	48.04	low	60.03	high
19	no	71	old	40	bmi_high	13	pain_high	4	stiffness_high	40.4	function_high	5	low	18.495	standing_bad	2	yes	15.54	low	54.87	high	14	low	52.72	high	15.28	low	61.69	high
20	no	75	old	26.9	bmi_low	0	pain_low	0	stiffness_low	1.1	function_low	21	high	6.215	standing_good	0	no	45.35	low	39.54	low	38.87	low	62.01	high	52.7	high	53.22	high
21	no	63	old	28.6	bmi_low	0	pain_low	1	stiffness_low	0	function_low	1	low	8.41	standing_good	0	no	57.49	high	54.2	high	48.15	low	44.76	low	34.57	low	33.68	low
22	no	52	young	25.9	bmi_low	0	pain_low	0	stiffness_low	0	function_low	3	low	11.28	standing_good	0	no	60.45	high	51.14	high	51.29	high	58.72	high	54.8	high	60.12	high
23	no	56	young	32.5	bmi_high	0	pain_low	0	stiffness_low	0	function_low	6	low	12.33	standing_bad	0	no	60.18	high	51.67	high	57.76	high	57.06	high	57.76	high	57.06	high
24	no	70	old	32.2	bmi_high	4	pain_high	2	stiffness_low	15.9	function_high	14	low	11.66	standing_bad	1	yes	35.15	low	52.14	high	51.57	high	61.26	high	40.83	low	55.37	high
25	no	56	young	35.4	bmi_high	1.3	pain_low	1	stiffness_low	4.5	function_low	18	high	9.035	standing_good	0	no	53.29	high	48.59	low	49.68	low	59.29	high	50.89	high	59.71	high
26	no	68	old	32.7	bmi_high	8	pain_high	4	stiffness_high	18.1	function_high	0	low	9.675	standing_good	0	no	46.31	low	63.66	high	40.89	low	57.63	high	28.03	low	65.25	high
27	yes	72	old	29.4	bmi_low	4	pain_high	1	stiffness_low	10.6	function_low	7	low	13.58	standing_bad	1	yes	32.16	low	51.51	high	47.38	low	61.23	high	49.54	low	62.67	high
28	no	58	young	28.1	bmi_low	2	pain_low	0	stiffness_low	2	function_low	5	low	10.89	standing_good	0	no	51.02	high	56.33	high	32.71	low	37.6	low	57.49	high	54.2	high
29	no	76	old	23.5	bmi_low	5	pain_high	5	stiffness_high	22.3	function_high	5	low	9.91	standing_good	0	no	33.85	low	52	high	28.93	low	48.15	low	40.72	low	49.03	low
30	no	78	old	30	bmi_high	2	pain_low	2	stiffness_low	2	function_low	0	low	8.825	standing_good	0	no	41.58	low	65.06	high	55.09	high	62.49	high	54.8	high	60.12	high
31	no	75	old	35	bmi_high	3	pain_low	4	stiffness_high	18.1	function_high	1	low	14.805	standing_bad	0	no	42.8	low	62.26	high	30.92	low	64.58	high	35.22	low	63.84	high
32	no	80	old	26.6	bmi_low	10	pain_high	6	stiffness_high	20.2	function_high	0	low	14.785	standing_bad	0	no	44.69	low	64.23	high	43.41	low	52.58	high	48.71	low	52.69	high
33	no	53	young	32	bmi_high	1	pain_low	1	stiffness_low	6	function_low	8	low	12.92	standing_bad	1	yes	48.59	low	58.92	high	52.62	high	55.79	high	46.03	low	61.27	high
34	yes	54	young	29.7	bmi_low	0	pain_low	0	stiffness_low	0	function_low	4	low	11.505	standing_bad	0	no	58.57	high	51.77	high	56.15	high	57.16	high	56.15	high	57.16	high
35	no	78	old	30.1	bmi_high	7	pain_high	2	stiffness_low	20	function_high	3	low	9.78	standing_good	0	no	32.53	low	64.15	high	39.55	low	49.47	low	23.22	low	50.57	high
36	yes	59	young	31.3	bmi_high	5	pain_high	2	stiffness_low	14	function_high	4	low	10.765	standing_good	0	no	31.14	low	56.35	high	53.98	high	55.73	high	46.03	low	58.44	high
37	no	52	young	29.4	bmi_low	0	pain_low	0	stiffness_low	1	function_low	10	low	13.735	standing_bad	1	yes	46.84	low	53.62	high	48.71	low	49.61	low	46.04	low	50	high
38	no	63	old	35	bmi_high	9	pain_high	4	stiffness_high	31	function_high	3	low	16.66	standing_bad	0	no	20.56	low	59.12	high	14.97	low	64.89	high	26.76	low	51.36	high
39	no	67	old	38	bmi_high	3	pain_low	2	stiffness_low	34	function_high	23	high	15.795	standing_bad	1	yes	28.77	low	58.08	high	47.09	low	55.79	high	38.89	low	39.93	low
40	no	62	old	29.9	bmi_low	11	pain_high	4	stiffness_high	29	function_high	16	low	11.64	standing_bad	0	no	40.07	low	45.35	low	22.89	low	45.2	low	34.93	low	55.72	high
41	no	67	old	36.8	bmi_high	11	pain_high	4	stiffness_high	36.1	function_high	14	low	32.655	standing_bad	1	yes	26.63	low	56.7	high	36.98	low	48.77	low	35.29	low	49.23	low
42	no	53	young	26.5	bmi_low	9	pain_high	4	stiffness_high	32	function_high	9	low	10.33	standing_good	0	no	29.04	low	68.34	high	24.24	low	44.04	low	45.42	low	48.03	low
43	no	73	old	22.9	bmi_low	3	pain_low	2	stiffness_low	21	function_high	7	low	17.705	standing_bad	0	no	39.12	low	55.18	high	46.03	low	61.27	high	47.65	low	60.84	high
44	no	58	young	26.8	bmi_low	15	pain_high	6	stiffness_high	41	function_high	14	low	13.825	standing_bad	0	no	35.1	low	46.78	low	46.76	low	47.89	low	44.48	low	49.9	low
